# Supplementary material for: Prmt6 Deficiency or Inhibition Restores Microglial Homeostasis and Promotes Scar‐Limited Repair in Adult Spinal Cord Injury
Source: Adv Sci (Weinh). 2026 Apr 17;13(38):e75325. doi: 10.1002/advs.75325 (PMC13335747; doi:10.1002/advs.75325)
Supplement: Supplementary file 2 — Supporting File 2: advs75325‐sup‐0002‐Data.zip. [file ADVS-13-e75325-s002.zip]

Archive with 1 entries (1 files):
- Supplementary Information_uncropped blots.pdf
